# Supplementary material for: Spatial spread of Wolbachia in Rhagoletis cerasi populations
Source: Biol Lett. 2018 May 23;14(5):20180161. doi: 10.1098/rsbl.2018.0161 (PMC6012700; doi:10.1098/rsbl.2018.0161)
Supplement: ESM1 [file rsbl20180161supp1.xlsx]

## Sheet: S2
Electronic Supplementary Material, S1: Information on collection sites and wCer2 infection status of Rhagoletis cerasi populations analyzed in Bakovic V, Schebeck M, Telschow A, Stauffer C, Schuler H Spatial spread of Wolbachia in Rhagoletis cerasi populations
Pop. ID	Location	n	n wCer2 infected	% wCer2 infected	Lat.	Long.	Year
	Austria
CZ-1	Alt Prerau	48	48	100	48°47'56.60"N	16°29'32.89"E	2015
	Czech Republic
CZ -2	Jevišovka	18	18	100	48°49'50.80"N	16°28'2.80"E	2015
CZ -3	Drnholec1	26	26	100	48°51'8.63"N	16°28'39.01"E	2015
CZ -4	Drnholec2	7	7	100	48°51'31.29"N	16°29'18.15"E	2015
CZ -5	Pasohlávky1	13	11	85	48°53'56.04"N	16°31'46.73"E	2015
CZ -6	Pasohlávky2	14	13	93	48°54'8.39"N	16°32'18.07"E	2015
CZ -7	Ivan1	12	11	92	48°55'46.05"N	16°34'26.04"E	2015
CZ -8	Ivan2	48	34	71	48°56'18.28"N	16°35'1.44"E	2015
CZ -9	Velké Němčice1	42	19	45	48°59'20.55"N	16°40'5.64"E	2015
CZ -10	Velké Němčice2	13	5	38	48°59'25.43"N	16°40'14.74"E	2015
CZ -11	Nosislav-Židlochovice1	12	2	17	49° 1'10.91"N	16°38'32.85"E	2015
CZ -12	Nosislav-Židlochovice2	9	2	22	49° 1'26.61"N	16°37'44.04"E	2015
CZ -13	Židlochovice	48	3	6	49° 2'30.44"N	16°36'56.24"E	2015
CZ -14	Holasice	48	5	10	49° 4'10.04"N	16°36'5.71"E	2015
CZ -15	Rajhrad	48	0	0	49° 5'30.94"N	16°36'28.75"E	2015
CZ -16	Želešice	32	0	0	49° 6'55.87"N	16°34'18.32"E	2015
CZ -17	Brno - Starý Lískovec	14	0	0	49° 9'26.35"N	16°35'58.48"E	2015
CZ -18	Brno - Špilberk Castle	48	2	4	49°11'49.31"N	16°35'45.23"E	2015
CZ -19	Brno - Mendel University	48	2	4	49°12'42.00"N	16°36'56.27"E	2015
	Hungary
HU -1	Mocsa	10	10	100	47°43'5.55"N	18° 9'17.73"E	2016
HU -2	Tata	10	10	100	47°39'37.24"N	18°20'55.18"E	2016
HU -3	Tardosbánya1	8	8	100	47°39'47.53"N	18°26'47.53"E	2016
HU -4	Tardosbánya2	6	6	100	47°38'0.52"N	18°26'51.62"E	2016
HU -5	Tarján	18	18	100	47°36'11.62"N	18°30'2.16"E	2016
HU -6	Bajna	27	27	100	47°39'15.71"N	18°36'9.32"E	2016
HU -7	Epöl	34	31	91	47°38'20.93"N	18°38'7.52"E	2016
HU -8	Úny	41	8	20	47°38'5.20"N	18°43'43.23"E	2016
HU -9	Tinnye	46	5	11	47°37'37.40"N	18°46'52.74"E	2016
HU -10	Pilisszentiván	44	1	2	47°36'55.15"N	18°52'33.77"E	2016
HU -11	Sadove	46	1	2	47°36'48.15"N	19° 0'48.69"E	2016
HU -12	Dunakeszi	46	9	20	47°36'39.90"N	19° 6'15.46"E	2016
